# Supplementary material for: Characterizing the Genetic Basis for Nicotine Induced Cancer Development: A Transcriptome Sequencing Study
Source: PLoS One. 2013 Jun 18;8(6):e67252. doi: 10.1371/journal.pone.0067252 (PMC3688980; doi:10.1371/journal.pone.0067252)
Supplement: Table S3 — Overlapping genes that showed differential expression and evidence of alternative splicing. (XLS) [file pone.0067252.s008.xls]

## Sheet: Sheet1
		Differentially expressed analysis		Alternative splicing analysis
Gene	Locus	Log2(fold_change)	q_value	Sqrt(JS)	q_value
ACSL1	4:185664159-185747972	1.42639	4.54713e-05	0.292425	0.000931587
ATP5E	20:57594308-57607437	0.69991	0.000124218	0.0881082	0.00438489
CDS1	4:85448276-85572491	0.761248	0.000853383	0.427691	0.00231671
GGCT	7:30536234-30544460	0.567532	0.0282288	0.208078	0.0126446
GM2A	5:150560422-150652294	2.01555	1.59454e-13	0.149183	0.00690471
GNAI2	3:50263723-50296792	0.833119	1.62005e-05	0.832555	0.000931587
GPATCH2	1:217600333-217804424	-0.725048	0.00131345	0.126188	0.0353974
GPR50	X:150343663-150351320	2.01405	1.05883e-05	0.425911	0.0461369
HSD17B7	1:162760224-162783843	-1.04669	0.0124869	0.468254	0.0181559
ID2	2:8806765-8824583	0.904026	0.00255887	0.345129	0.0291494
LDLRAD3	11:35965530-36253778	1.09894	2.70978e-06	0.314908	0.00260019
MYOF	10:95066185-95242074	0.551929	0.0383096	0.171598	0.00231671
NEAT1	11:65189789-65213011	-2.29598	0	0.132697	0.00456478
NFE2L1	17:46125685-46139286	0.665562	8.60808e-05	0.162498	0.0038428
PAPD7	5:6714717-6757161	0.663615	0.00770459	0.269624	0.000931587
PARP4	13:24982294-25171814	0.671979	0.000138396	0.185484	0.0383874
PRPS1	X:106871680-106894256	0.591404	0.041153	0.268891	0.0259743
RND3	2:151324708-151395525	1.25937	1.13924e-09	0.188034	0.0419937
RPS24	10:79792954-79816638	0.876251	3.83014e-07	0.237246	0.000931587
SH3D19	4:152041394-152246703	0.639628	0.00763395	0.832555	0.000931587
TMEM222	1:27648558-27662891	0.934782	0.000998447	0.117366	0.0179091
TRIM28	19:59055835-59062082	0.336551	0.0430044	0.173285	0.000931587
ZC3H7A	16:11844441-11891099	-0.98174	1.93767e-09	0.306807	0.000931587
