# Supplementary material for: Characterizing the Genetic Basis for Nicotine Induced Cancer Development: A Transcriptome Sequencing Study
Source: PLoS One. 2013 Jun 18;8(6):e67252. doi: 10.1371/journal.pone.0067252 (PMC3688980; doi:10.1371/journal.pone.0067252)
Supplement: Table S4 — IPA transcription factor enrichment analysis presenting all transcription factors that may have influenced differentially regulated genes. (XLS) [file pone.0067252.s009.xls]

## Sheet: Sheet0
Upstream Regulator	Fold Change	Molecule Type	Predicted Activation State	Activation z-score	p-value of overlap	Target molecules in dataset
S100A14	2.058	other			4.81E-03	MMP2
HEY1	2.090	transcription regulator			2.97E-03	MMP2,PROX1
CGA	2.117	other			7.44E-03	CGA,MMP2
IGFBP2	2.143	other			1.37E-02	IGFBP2,MMP2
LGALS1	2.280	other			1.16E-02	LGALS1,MMP2
tretinoin		chemical - endogenous mammalian		1.306	8.50E-07	C3AR1,CGA,CYP4F3,DHRS3,GM2A,HEY1,HOXB9,IFI27,IGFBP2,KRT15,LTF,MT1E,OAS1,OLFM4,PLAU,PTAFR,SCD,SLCO2A1,SYNPO,UBE2C,WNT7B
ITGA5		other		1.980	2.43E-06	HOXB9,IGFBP2,MMP2,PLAU,RAC2
IFNG (includes EG:15978)		cytokine		1.863	2.93E-06	ARC,CTSH,FAH,FLRT2,GPR56,IFI27,IFI44,IFI44L,KRT15,MMP2,MT1E,OAS1,PHGDH,PLAU,PTAFR,RAC2,TREM1,UNC5B
FOS		transcription regulator		1.941	3.20E-06	C3AR1,CAMP (includes EG:12796),CGA,CTSH,FLRT2,GM2A,KRT15,MMP2,PLAU,SCD,TREM1,WNT7B
bexarotene		chemical drug		1.671	6.52E-06	CTSH,DDIT4,DHRS3,KRT15,SCD,SLC7A5
SMARCA4		transcription regulator			8.51E-06	CTSH,GPR56,HEY1,IFI27,KRT15,LGALS1,MMP2,MT1E,S100A2
dihydrotestosterone		chemical - endogenous mammalian		1.670	1.26E-05	ADTRP,CGA,IGFBP2,LGALS1,MME,MMP2,MT1E,PHGDH,PLAU,SCD,VCAN
MAPK1		kinase		-0.923	1.51E-05	CGA,EMP1,GRAMD1B,IFI27,IFI44,LGALS1,OAS1,PLAU,UBE2C
lipopolysaccharide		chemical drug	Activated	2.672	3.18E-05	ARC,C3AR1,CAMP (includes EG:12796),HEY1,IFI27,IFI44,IFI44L,LGALS1,LTF,MME,MMP2,MT1E,OAS1,PLAU,PTAFR,S100A2,SLCO2A1,SYNPO,TREM1,VCAN
PD98059		chemical - kinase inhibitor	Inhibited	-2.268	3.77E-05	CAMP (includes EG:12796),CGA,CTSH,DHRS3,EMP1,FAH,MMP2,PLAU,PTAFR,VCAN,WISP2
TNF		cytokine		0.930	5.23E-05	ARC,CASP14,DHRS3,EMP1,GM2A,IFI27,IGFBP2,KRT15,KRT6B,MMP2,MT1E,OAS1,PHGDH,PLAU,SCD,STAC,SYNPO,TREM1,WISP2
forskolin		chemical toxicant		1.979	6.37E-05	CAMP (includes EG:12796),CGA,DDIT4,DHRS3,GPR56,LTF,MT1E,PLAU,SYNPO,UPP1,VCAN
9-cis-retinoic acid		chemical drug		1.546	8.67E-05	CGA,CYP4F3,KLK5,LTF,PLAU,SCD
ESR1		ligand-dependent nuclear receptor		-0.468	1.63E-04	CGA,DDIT4,IFI27,IGFBP2,KLK5,LTF,SLC7A5,WISP2
IL10		cytokine		0.447	1.74E-04	CAMP (includes EG:12796),FLRT2,LGALS1,MMP2,PHGDH,PTAFR,TREM1,VCAN
TIMP1		other			1.78E-04	MME,MMP2,PLAU
dexamethasone phosphate		chemical drug			2.03E-04	CGA,DDIT4,MT1E
decitabine		chemical drug	Activated	2.928	2.09E-04	CGREF1,IFI27,IGFBP2,KRT15,MMP2,NTSR1,OAS1,S100A2,VCAN
methylprednisolone		chemical drug		0.055	2.30E-04	CTSH,CYP4F3,DDIT4,EMP1,FAH,KRT15,MT1E,PLAU,SLCO2A1,TINAGL1
H89		chemical - kinase inhibitor	Inhibited	-2.200	2.44E-04	CGA,MMP2,PLAU,SH2D2A,TREM1
EGF		growth factor		0.733	2.48E-04	ARC,CGA,IGFBP2,KRT15,LTF,MMP2,PLAU,SCD,VCAN
U0126		chemical - kinase inhibitor	Inhibited	-2.209	2.53E-04	ARC,CAMP (includes EG:12796),CYP4F3,EMP1,GRAMD1B,MMP2,PLAU,RAC2,WISP2
THBS2		other			3.39E-04	HEY1,MMP2
CEBPA		transcription regulator		1.640	3.40E-04	C3AR1,CAMP (includes EG:12796),IFI27,LGALS1,LTF,PTAFR,SCD,VCAN
thioacetamide		chemical toxicant			3.60E-04	EMP1,GPNMB,LGALS1,MMP2,PAX8 (includes EG:18510),UPP1
IL29		other		1.982	4.03E-04	IFI27,IFI44,IFI44L,OAS1
STAT3		transcription regulator			4.08E-04	IFI27,IFI44,MMP2,MT1E,OAS1,PLAU,SYNPO,VCAN
progesterone		chemical - endogenous mammalian		1.122	4.24E-04	HEY1,IGFBP2,KRT15,LGALS1,LTF,MMP2,SCD,WISP2,WNT7B
Retnlb		other	Activated	2.000	4.71E-04	HEY1,MMP2,TINAGL1,UBE2C
TP53 (includes EG:22059)		transcription regulator		1.173	5.16E-04	CTSH,DDIT4,FAT2,FLRT2,IGFBP2,KRT15,MMP2,OAS1,PLAU,S100A2,TINAGL1,UBE2C,UNC5B,UPP1,VCAN
Ap1		complex		1.964	5.61E-04	C3AR1,CAMP (includes EG:12796),KRT6B,MMP2,PLAU
Cg		complex	Activated	2.388	6.04E-04	EMP1,IGFBP2,MMP2,PLAU,STEAP1,UPP1,VCAN
FGF3		growth factor			6.30E-04	MMP2,PLAU
ITGA4		other			6.30E-04	MMP2,RAC2
HOXB5		transcription regulator			6.30E-04	MMP2,PLAU
beta-estradiol		chemical - endogenous mammalian		-0.473	7.20E-04	CGA,CTSH,DDIT4,EMP1,GM2A,HPCAL4,IGFBP2,KLK5,LTF,MME,MMP2,PLAU,S100A2,SLC7A5,VCAN,WISP2,WNT7B
TFAP2A		transcription regulator			7.56E-04	CGA,MMP2,PLAU,WISP2
selenite		chemical toxicant			8.07E-04	MT1E,PLAU
GW501516		chemical drug			8.99E-04	CAMP (includes EG:12796),IGFBP2,LTF,SCD
RALA		enzyme			1.01E-03	MMP2,PLAU
corticosterone		chemical - endogenous mammalian			1.02E-03	ARC,CGA,DDIT4,WNT7B
IKBKB		kinase		1.767	1.12E-03	GM2A,IGFBP2,MMP2,MT1E,PLAU,VCAN
Collagen Alpha1		group			1.23E-03	MMP2,PLAU
ITGA3		other			1.23E-03	MMP2,PLAU
spermidine		chemical - endogenous mammalian			1.23E-03	IGFBP2,KRT15
platelet activating factor		chemical - endogenous mammalian			1.24E-03	MMP2,PLAU,PTAFR
paclitaxel		chemical drug			1.40E-03	CYP4F3,EMP1,GRAMD1B,PHGDH,PLAU,RAC2
stallimycin		chemical drug			1.41E-03	IFI27,IFI44,OAS1
cycloheximide		chemical reagent		-1.471	1.41E-03	DDIT4,IGFBP2,MME,MMP2,MT1E,PLAU,SCD
JUN		transcription regulator	Activated	2.595	1.44E-03	C3AR1,CAMP (includes EG:12796),CGA,KRT15,MMP2,PLAU,SCD
ATF4		transcription regulator		1.969	1.44E-03	DDIT4,IGFBP2,PHGDH,SLC7A5
xanthine		chemical - endogenous mammalian			1.47E-03	MMP2,PLAU
JUNB		transcription regulator			1.49E-03	CGA,MMP2,PLAU,SCD
TCF4		transcription regulator			1.50E-03	IGFBP2,PLAU,VCAN
5-azacytidine		chemical drug		1.980	1.55E-03	MT1E,PLAU,SLC7A5,UPP1
SRC		kinase		1.177	1.60E-03	CGA,MMP2,PLAU,SYNPO
prostaglandin E2		chemical - endogenous mammalian		1.493	1.67E-03	ARC,CAMP (includes EG:12796),CASP14,MMP2,PLAU,TREM1
CEBPE		transcription regulator			1.69E-03	CAMP (includes EG:12796),LTF,MMP2
GDF15		growth factor			1.73E-03	MT1E,PLAU
LY294002		chemical - kinase inhibitor	Inhibited	-2.566	1.74E-03	FLRT2,IGFBP2,MMP2,PLAU,SCD,TREM1,UBE2C,VCAN
FGF7		growth factor			1.90E-03	PLAU,PTAFR,SCD
Notch		group			2.01E-03	HEY1,MMP2,PROX1
bromodeoxyuridine		chemical drug			2.24E-03	IFI27,IFI44,OAS1
MAPK8IP1		other			2.31E-03	CGA,PLAU
IL1RN		cytokine	Inhibited	-2.000	2.31E-03	IFI27,IFI44,IFI44L,OAS1
bucladesine		chemical toxicant	Activated	2.415	2.51E-03	C3AR1,CAMP (includes EG:12796),MMP2,MT1E,PLAU,TINAGL1
actinomycin D		chemical drug	Inhibited	-2.190	2.52E-03	ARC,CGA,MMP2,MT1E,PLAU
ethanol		chemical - endogenous mammalian		0.928	2.55E-03	C3AR1,HEY1,LGALS1,MME,NTSR1,SCD
ERK		group		1.091	2.75E-03	CGA,HEY1,MMP2,PLAU,VCAN
CLDN7		other		-1.000	2.78E-03	IFI44,PHGDH,SLCO2A1,TINAGL1
PRL		cytokine		-0.492	2.94E-03	CTSH,GPNMB,KRT15,MME,PROX1
calcipotriene		chemical drug			2.97E-03	KRT15,PLAU
DLL4		other			2.97E-03	HEY1,UNC5B
BID		other			2.97E-03	C3AR1,CTSH
OSM		cytokine		-1.414	3.16E-03	CGA,CTSH,CYP4F3,DHRS3,GPNMB,OAS1,PLAU,VRK2
estradiol benzoate		chemical drug			3.17E-03	KLK5,PLAU,WISP2
IgG		complex	Inhibited	-2.000	3.31E-03	EMP1,GPR56,KRT15,LGALS1
FOXO3		transcription regulator			3.31E-03	DDIT4,MT1E,PLAU,UBE2C
tyrphostin AG 1478		chemical - kinase inhibitor			3.32E-03	MME,MMP2,PLAU
RAF1		kinase	Activated	2.200	3.33E-03	CTSH,DHRS3,EMP1,PLAU,WISP2
isobutylmethylxanthine		chemical toxicant		1.715	3.41E-03	DHRS3,MMP2,MT1E,SCD
halofuginone		chemical drug			3.41E-03	EMP1,LGALS1,MMP2,PAX8 (includes EG:18510)
PDGF BB		complex		1.772	3.62E-03	MMP2,MT1E,PLAU,SCD,UNC5B,VCAN
TGFB1		growth factor		1.954	3.64E-03	CAMP (includes EG:12796),CASP14,CTSH,DDIT4,HEY1,IFI27,IGFBP2,MMP2,PAX8 (includes EG:18510),PHGDH,PLAU,PTAFR,SCD,VCAN,WISP2
indomethacin		chemical drug		0.762	3.76E-03	GPNMB,MMP2,SLC7A5,UPP1,VCAN
deferoxamine		chemical drug		1.067	4.01E-03	ANGPT4,CGA,IGFBP2,MMP2
IFNA2		cytokine		1.995	4.06E-03	IFI27,IFI44,IFI44L,OAS1,PTAFR
Collagen type IV		complex			4.11E-03	MMP2,PLAU
DPP4		peptidase			4.11E-03	MMP2,PLAU
TGM2 (includes EG:21817)		enzyme		1.412	4.31E-03	CYP4F3,GM2A,MMP2,OAS1,OLFM4
ALDH2		enzyme			4.53E-03	PHGDH,SLC7A5
dexamethasone		chemical drug		0.797	4.78E-03	C3AR1,CAMP (includes EG:12796),CGA,DDIT4,FLRT2,IGFBP2,MME,MMP2,MT1E,PLAU,PTAFR,SCD,SLCO2A1,UBE2C,VCAN
Ggt		group			4.81E-03	SLC7A5
levocetirizine		chemical drug			4.81E-03	MMP2
RSL1D1		other			4.81E-03	PLAU
TH17 Cytokine		group			4.81E-03	LGALS1
SRD5A2		enzyme			4.81E-03	MT1E
Cd24a		other			4.81E-03	MMP2
SFRP2		transmembrane receptor			4.81E-03	MMP2
SOS1		other			4.81E-03	PLAU
SPOCK1		other			4.81E-03	MMP2
PRDX6		enzyme			4.81E-03	PLAU
fosfomycin		chemical drug			4.81E-03	PTAFR
GABA		chemical - endogenous mammalian			4.97E-03	CGA,MMP2
ITGB1		transmembrane receptor			5.06E-03	MMP2,PLAU,RAC2
HRAS		enzyme		1.967	5.08E-03	BTBD11,CGA,CGREF1,FLRT2,MMP2,PLAU,TINAGL1,VCAN
CREB1		transcription regulator			5.19E-03	ARC,CGA,PAX8 (includes EG:18510),SCD,UPP1
PTH		other			5.30E-03	MME,MMP2,PLAU,WISP2
FST		other			5.43E-03	CGA,MMP2
ciprofibrate		chemical drug		0.000	5.43E-03	FAH,IGFBP2,SCD,SLCO2A1
bleomycin		chemical drug		1.922	5.56E-03	HEY1,MMP2,TINAGL1,UBE2C
13-cis-retinoic acid		chemical drug			5.68E-03	KLK5,OAS1,S100A2
nitric oxide		chemical - endogenous mammalian			5.70E-03	CTSH,MMP2,MT1E,UBE2C
Vegf		group	Activated	2.412	6.10E-03	ANGPT4,EMP1,GPR56,MMP2,PLAU,UBE2C
KN 93		chemical - kinase inhibitor			6.40E-03	CGA,MMP2
IGF1		growth factor	Activated	2.385	6.53E-03	CAMP (includes EG:12796),DDIT4,IGFBP2,MMP2,PLAU,SCD
miR-146a-5p (and other miRNAs w/seed GAGAACU)		mature microRNA			6.55E-03	CAMP (includes EG:12796),LTF,PTAFR
SPI1 (includes EG:20375)		transcription regulator			6.69E-03	LTF,MME,MMP2,TREM1
NRAS (includes EG:18176)		enzyme			6.79E-03	LGALS1,PLAU,UBE2C
vancomycin		chemical drug			7.02E-03	GPNMB,SCD,UPP1
THBS1		other			7.44E-03	MMP2,PLAU
TG		other			7.44E-03	CGA,KRT15
CEBPB (includes EG:1051)		transcription regulator	Activated	2.415	7.57E-03	KRT15,KRT6B,RAC2,SCD,UPP1,VCAN
HGF		growth factor	Activated	2.552	7.84E-03	ANGPT4,EMP1,GPR56,MMP2,PLAU,PTAFR,UBE2C
SLC9A3 (includes EG:105243)		ion channel			7.98E-03	MT1E,UPP1
8-bromo-cAMP		chemical reagent		1.908	8.14E-03	CAMP (includes EG:12796),CGA,SYNPO,TREM1
rosiglitazone		chemical drug		1.264	8.29E-03	CGA,DHRS3,IGFBP2,OAS1,SCD,WISP2
PP1		chemical - kinase inhibitor			8.55E-03	CGA,MMP2
ALB		transporter			8.55E-03	SCD,SYNPO
S100A4		other			8.55E-03	MMP2,PLAU
VTN		other			8.55E-03	MMP2,PLAU
green tea polyphenol		chemical drug			8.55E-03	MMP2,PLAU
CTNNB1		transcription regulator		1.982	8.84E-03	IGFBP2,MME,MMP2,PAX8 (includes EG:18510),PLAU,SCD,VCAN
NKX2-1		transcription regulator			8.84E-03	MMP2,RAC2,SCD,WNT7B
THRB		ligand-dependent nuclear receptor			9.02E-03	CGA,IGFBP2,MMP2,TREM1
raloxifene		chemical drug			9.02E-03	CTSH,DDIT4,PLAU,WISP2
TAF4 (includes EG:100149942)		transcription regulator			9.09E-03	KRT85,MMP2,OAS1
DNASE2		enzyme			9.13E-03	GPNMB,OAS1
MBD3 (includes EG:17192)		other			9.13E-03	MT1E,SCD
ribavirin		chemical drug			9.13E-03	IFI27,IFI44L
EDN1		cytokine		1.179	9.21E-03	HEY1,MMP2,PLAU,VCAN
COL18A1		other			9.38E-03	DDIT4,MMP2,PLAU
IL1B		cytokine		1.961	9.51E-03	ARC,DDIT4,GM2A,MMP2,MT1E,PLAU,RAC2,TREM1,VCAN
F Actin		complex			9.60E-03	MMP2
triclosan		chemical drug			9.60E-03	PLAU
clobetasol		chemical drug			9.60E-03	CAMP (includes EG:12796)
fluoroquinolone		chemical drug			9.60E-03	MMP2
IL3RA		transmembrane receptor			9.60E-03	PROX1
LAMA1		other			9.60E-03	PLAU
LAMC2		other			9.60E-03	MMP2
CDC20 (includes EG:107995)		other			9.60E-03	UBE2C
ADAMTS5		peptidase			9.60E-03	VCAN
dicumarol		chemical drug			9.60E-03	MT1E
aprotinin		biologic drug			9.60E-03	PLAU
sulfur		chemical - endogenous mammalian			9.60E-03	MMP2
selenomethionine		chemical - endogenous mammalian			9.60E-03	MMP2
E64		chemical - endogenous non-mammalian			9.60E-03	MMP2
bisindolylmaleimide I		chemical - kinase inhibitor			9.66E-03	CGA,MMP2,MT1E
ITGAV		ion channel			9.73E-03	MMP2,PLAU
SB 216763		chemical toxicant			9.73E-03	PLAU,SCD
mifepristone		chemical drug	Inhibited	-2.236	9.84E-03	DDIT4,LTF,MME,MT1E,VCAN
estrogen		chemical drug		0.108	9.99E-03	CGA,IGFBP2,LGALS1,LTF,PTAFR
SLC13A1		transporter			1.03E-02	IGFBP2,MT1E,SCD
MSX2		transcription regulator			1.03E-02	PROX1,WNT7B
STAT2		transcription regulator			1.03E-02	IFI27,OAS1
XDH		enzyme			1.10E-02	MMP2,PLAU
GNA15		enzyme			1.12E-02	MT1E,UNC5B,VCAN
clofibrate		chemical drug			1.12E-02	MT1E,SCD,SLCO2A1
HOXA10		transcription regulator		-1.000	1.12E-02	KRT15,LTF,PHGDH,SCD
TRIM24		transcription regulator			1.21E-02	IFI44,NPAS3,OAS1
CYP1A1 (includes EG:13076)		enzyme			1.25E-02	HOXB9,IGFBP2,MT1E
RARA		ligand-dependent nuclear receptor			1.28E-02	KRT15,LTF,OAS1
TRH		other			1.30E-02	CGA,KRT6B
ID1		transcription regulator			1.30E-02	CGA,MMP2
bromocriptine		chemical drug			1.30E-02	CGA,MMP2
KRAS		enzyme		-0.115	1.36E-02	FAH,IGFBP2,MMP2,OAS1,VCAN
GNB2		enzyme			1.37E-02	ARC,PLAU
vitamin D		chemical drug			1.37E-02	CAMP (includes EG:12796),IFI27
PAX3		transcription regulator			1.39E-02	ARC,IGFBP2,PHGDH,VCAN
TMBIM1		other			1.44E-02	MMP2
HOXD8		transcription regulator			1.44E-02	PROX1
NOP58		enzyme			1.44E-02	LTF
DDX54		transcription regulator			1.44E-02	WISP2
Integrin alpha 3 beta 1		complex			1.44E-02	MMP2
CHTOP		other			1.44E-02	LTF
CLDN1		other			1.44E-02	MMP2
MADD		other			1.44E-02	MLPH
mir-214		microRNA			1.44E-02	LTF
GIPC1		other			1.44E-02	PROX1
LHX4		transcription regulator			1.44E-02	CGA
DNM2		enzyme			1.44E-02	MMP2
phenylacetic acid		chemical - endogenous mammalian			1.44E-02	MMP2
chlordecone		chemical toxicant			1.44E-02	LTF
cadmium sulfate		chemical toxicant			1.44E-02	MT1E
(Ala9)-autocamtide-2		chemical - kinase inhibitor			1.44E-02	MMP2
glutathione diethyl ester		chemical reagent			1.44E-02	PLAU
microcystin-LR		chemical toxicant			1.44E-02	MMP2
latanoprost		chemical drug			1.44E-02	MMP2
CHUK		kinase		1.980	1.44E-02	GM2A,MMP2,MT1E,PLAU
pregnenolone carbonitrile		chemical drug			1.44E-02	SCD,SLCO2A1
Ro31-8220		chemical - kinase inhibitor			1.44E-02	MMP2,MT1E
ethionine		chemical toxicant			1.44E-02	GPNMB,UPP1
GNB1		enzyme			1.51E-02	ARC,PLAU
AKT1		kinase			1.56E-02	MMP2,SCD,UBE2C,VCAN
Ras		group			1.57E-02	MMP2,PLAU,UPP1
TSC2		other			1.59E-02	ARC,FAM129A
MTA1		transcription regulator			1.59E-02	EMP1,WISP2
CUX1		transcription regulator			1.59E-02	LTF,MMP2
KLF15		transcription regulator			1.59E-02	SCD,SYNPO
testosterone		chemical - endogenous mammalian		-0.326	1.64E-02	CGA,HPCAL4,MT1E,PLAU,VCAN
Creb		group		1.222	1.64E-02	CAMP (includes EG:12796),CGA,MMP2,SYNPO
Sos		group			1.64E-02	FLRT2,GM2A,PLAU,SCD
ID3		transcription regulator			1.66E-02	GPR56,MMP2
FGF2		growth factor	Activated	2.158	1.68E-02	GPNMB,IGFBP2,MMP2,PLAU,SCD
Alpha catenin		group			1.69E-02	IGFBP2,MMP2,PLAU
SMAD7		transcription regulator			1.81E-02	CGREF1,MMP2,SCD
NKX2-3		transcription regulator		1.000	1.81E-02	FLRT2,HEY1,PHGDH,SRPX2
SB203580		chemical - kinase inhibitor	Inhibited	-2.176	1.83E-02	C3AR1,IFI27,MMP2,PLAU,TREM1
NRF1		transcription regulator			1.90E-02	MT1E,SPRR2D
herbimycin		chemical - kinase inhibitor			1.90E-02	MMP2,PLAU
cadmium chloride		chemical toxicant			1.90E-02	MT1E,PLAU
platelet activating factor-C16		chemical - endogenous mammalian			1.91E-02	PTAFR
1-O-hexadecyl-2-N-methylcarbamol-sn-glycerol-3-phosphocholine		chemical - endogenous mammalian			1.91E-02	MMP2
FOXN4		transcription regulator			1.91E-02	PROX1
GRB2		other			1.91E-02	PLAU
SOX18		transcription regulator			1.91E-02	PROX1
DLL3		other			1.91E-02	HEY1
CCNA1		other			1.91E-02	MMP2
CRTC1		transcription regulator			1.91E-02	CGA
SCIN		other			1.91E-02	RAC2
PCYT1A		enzyme			1.91E-02	SCD
RASA1		transporter			1.91E-02	PLAU
ciprofloxacin		chemical drug			1.91E-02	MMP2
carboxyamido-triazole		chemical drug			1.91E-02	MMP2
zinc chloride		chemical reagent			1.91E-02	MT1E
tiotropium		chemical drug			1.91E-02	MMP2
Tgf beta		group		1.131	1.93E-02	HEY1,MMP2,PLAU,TREM1
PPRC1		other			1.98E-02	DDIT4,SPRR2D
DUSP1		phosphatase			1.98E-02	CGA,SYNPO
LDL		complex			2.05E-02	IGFBP2,MMP2,PLAU,PTAFR
PAF1 (includes EG:361531)		other			2.07E-02	IFI44,IFI44L
CYP1A2		enzyme			2.07E-02	IGFBP2,MT1E
FGF10		growth factor			2.07E-02	CTSH,SCD
RBPJ		transcription regulator			2.15E-02	CAMP (includes EG:12796),HEY1
MAPKAPK2		kinase			2.15E-02	MMP2,PLAU
carboplatin		chemical drug			2.15E-02	GPNMB,UPP1
3-deazaneplanocin		chemical drug			2.24E-02	GPNMB,PLAU
TP63		transcription regulator			2.27E-02	DDIT4,EMP1,PLAU,RAC2
IRF7		other			2.34E-02	IFI44,IFI44L,OAS1
TLR3		transmembrane receptor			2.37E-02	IFI44,IFI44L,OAS1,TREM1
8-epi-prostaglandin F2alpha		chemical - endogenous non-mammalian			2.38E-02	MMP2
neomycin		chemical drug			2.38E-02	HEY1
FOXE3		transcription regulator			2.38E-02	PROX1
MTF1 (includes EG:17764)		transcription regulator			2.38E-02	MT1E
LTB4R2		G-protein coupled receptor			2.38E-02	MMP2
ghrelin		chemical drug			2.38E-02	SCD
SEMA3F		other			2.38E-02	MMP2
CCL18		cytokine			2.38E-02	MMP2
ACLY		enzyme			2.38E-02	SCD
CD2AP		other			2.38E-02	SH3KBP1
SLC2A1		transporter			2.38E-02	MMP2
CDH4		other			2.38E-02	MMP2
UBA7		enzyme			2.38E-02	OAS1
BRMS1		other			2.38E-02	PLAU
RND3		enzyme			2.38E-02	MMP2
CDC27		other			2.38E-02	UBE2C
itraconazole		chemical drug			2.38E-02	CAMP (includes EG:12796)
tranexamic acid		chemical drug			2.38E-02	PLAU
GLP-1 (7-36) amide		chemical drug			2.38E-02	SCD
mercury		chemical toxicant			2.38E-02	MT1E
IRF5		transcription regulator			2.42E-02	IFI44,OAS1
fulvestrant		chemical drug		0.277	2.47E-02	DDIT4,LTF,UBE2C,WISP2
ERK1/2		group			2.54E-02	MMP2,PLAU,TREM1,VCAN
carbonyl cyanide m-chlorophenyl hydrazone		chemical toxicant			2.60E-02	DDIT4,SPRR2D
ERBB2		kinase		0.378	2.67E-02	EMP1,LGALS1,MME,PLAU,UBE2C,VCAN,WISP2
FANCC		other			2.69E-02	IFI44L,OAS1
Ca2+		chemical - endogenous mammalian		1.992	2.72E-02	ARC,CASP14,CGA,KLK5
AR		ligand-dependent nuclear receptor			2.72E-02	CGA,MME,PLAU,VCAN
MYC		transcription regulator		-1.294	2.75E-02	EMP1,FAM129A,GM2A,LGALS1,MT1E,OAS1,PLAU,UBE2C
EGFR		kinase			2.76E-02	MME,MMP2,PLAU,VCAN
ATF3		transcription regulator			2.79E-02	CGA,MMP2
PIK3R1		kinase			2.79E-02	MMP2,PLAU
spironolactone		chemical drug			2.79E-02	SCD,SLCO2A1
HDAC1		transcription regulator			2.80E-02	MT1E,PAX8 (includes EG:18510),PLAU
IL13		cytokine		0.678	2.85E-02	C3AR1,CTSH,GPNMB,MMP2,PLAU
FN1 (includes EG:100005469)		enzyme			2.85E-02	KIF21B,MMP2,PLAU
phosphatidylcholine		chemical - endogenous mammalian			2.85E-02	SCD
SCGB3A2		other			2.85E-02	MMP2
OBP2B		transporter			2.85E-02	SCD
PNPLA8		enzyme			2.85E-02	MT1E
elastase		group			2.85E-02	MMP2
RO4929097		chemical drug			2.85E-02	HEY1
CCL1		cytokine			2.85E-02	MMP2
AMBP		transporter			2.85E-02	PLAU
KRT14		other			2.85E-02	KRT15
GPAM		enzyme			2.85E-02	SCD
OBP2A		other			2.85E-02	SCD
DDR2 (includes EG:18214)		kinase			2.85E-02	MMP2
HEYL		transcription regulator			2.85E-02	MMP2
MIB1		other			2.85E-02	HEY1
STX2		transporter			2.85E-02	MMP2
SRD5A1		enzyme			2.85E-02	MT1E
MAP3K4		kinase			2.85E-02	MMP2
FBLN5		other			2.85E-02	MMP2
PMCH		other			2.85E-02	SCD
dexmedetomidine		chemical drug			2.85E-02	DDIT4
equol		chemical drug			2.85E-02	MMP2
Lh		complex			2.87E-02	DHRS3,GPR56,MMP2,UPP1
ERN1		kinase			2.88E-02	SPTLC3,TINAGL1
FOSL1		transcription regulator			2.88E-02	MMP2,PLAU
CYP1B1		enzyme			2.88E-02	IGFBP2,MT1E
n-nitrosomethylbenzylamine		chemical toxicant			2.90E-02	PHGDH,SH2D2A,UBE2C
IFNA1/IFNA13		cytokine			2.98E-02	IFI27,OAS1
MBD2		transcription regulator			2.98E-02	MMP2,PLAU
HNRNPA2B1		other			3.01E-02	IGFBP2,OAS1,VCAN
CREM (includes EG:12916)		other			3.07E-02	ARC,CAMP (includes EG:12796),CGA
lipoteichoic acid		chemical - endogenous non-mammalian			3.08E-02	CAMP (includes EG:12796),PTAFR
thapsigargin		chemical toxicant			3.12E-02	CAMP (includes EG:12796),DDIT4,PAX8 (includes EG:18510)
ETS2		transcription regulator			3.18E-02	CGA,PLAU
ITGB3		transmembrane receptor			3.18E-02	MMP2,PLAU
silibinin		chemical drug			3.18E-02	MMP2,PLAU
phenylbutazone		chemical drug			3.18E-02	GPNMB,UPP1
gefitinib		chemical drug			3.23E-02	ARC,LTF,S100A14
infliximab		biologic drug			3.28E-02	DDIT4,SLC7A5
TGFB2		growth factor			3.28E-02	PTAFR,SCD
4-phenylbutyric acid		chemical - endogenous mammalian			3.28E-02	CAMP (includes EG:12796),MMP2
azithromycin		chemical drug			3.32E-02	TREM1
PROP1		transcription regulator			3.32E-02	CGA
DGAT2		enzyme			3.32E-02	SCD
FGFR4		kinase			3.32E-02	PLAU
ACACA		enzyme			3.32E-02	SCD
mir-193		microRNA			3.32E-02	PLAU
miR-138-5p (and other miRNAs w/seed GCUGGUG)		mature microRNA			3.32E-02	VCAN
KCNMA1		ion channel			3.32E-02	MMP2
XRCC5		enzyme			3.32E-02	MT1E
ABCB1		transporter			3.32E-02	PTAFR
VEGFC		growth factor			3.32E-02	PROX1
ISG15		other			3.32E-02	OAS1
VIM		other			3.32E-02	PLAU
PPM1A		phosphatase			3.32E-02	MMP2
ATXN3		peptidase			3.32E-02	MMP2
PGK1		kinase			3.32E-02	MMP2
MAML1		transcription regulator			3.32E-02	HEY1
isoliquiritigenin		chemical - endogenous non-mammalian			3.32E-02	MMP2
DDT		chemical toxicant			3.32E-02	LTF
rosmarinic acid		chemical - endogenous non-mammalian			3.32E-02	MMP2
ferric chloride		chemical toxicant			3.32E-02	PLAU
N-methyl-3,4-methylenedioxyamphetamine		chemical drug			3.32E-02	MT1E
norgestrel		chemical drug			3.32E-02	KLK5
FOXA2		transcription regulator			3.47E-02	MT1E,SCD,WNT7B
PTEN		phosphatase		-1.969	3.48E-02	IGFBP2,MMP2,PLAU,SCD,STEAP1
tributyrin		chemical drug			3.49E-02	KRT6B,MME
HDAC2		transcription regulator			3.49E-02	PAX8 (includes EG:18510),PLAU
gentamicin C		chemical drug			3.49E-02	GPNMB,UPP1
lomustine		chemical drug			3.49E-02	GPNMB,UPP1
MAP2K1		kinase			3.52E-02	GPR56,MMP2,UNC5B
PP2/AG1879 tyrosine kinase inhibitor		chemical - kinase inhibitor			3.59E-02	PAX8 (includes EG:18510),PLAU
CSF3		cytokine			3.71E-02	C3AR1,LTF,MMP2
WNT3A		other			3.71E-02	GPNMB,WISP2,WNT7B
L-serine		chemical - endogenous mammalian			3.79E-02	PHGDH
motexafin gadolinium		chemical drug			3.79E-02	MT1E
S100A12		other			3.79E-02	MMP2
APC (complex)		complex			3.79E-02	UBE2C
FANCA		other			3.79E-02	CGA
L1CAM		other			3.79E-02	MMP2
LHX3		transcription regulator			3.79E-02	CGA
S100a7a		other			3.79E-02	MMP2
miR-193b-3p (and other miRNAs w/seed ACUGGCC)		mature microRNA			3.79E-02	PLAU
EIF2AK4		kinase			3.79E-02	PHGDH
SCUBE3		other			3.79E-02	MMP2
SIK1		kinase			3.79E-02	SCD
PBX2		transcription regulator			3.79E-02	PLAU
intralipid		chemical drug			3.79E-02	CGA
cytochalasin B		chemical toxicant			3.79E-02	MMP2
methoxychlor		chemical toxicant			3.79E-02	LTF
midazolam		chemical drug			3.79E-02	ARC
putrescine		chemical - endogenous mammalian			3.79E-02	IGFBP2
MIF		cytokine			3.81E-02	C3AR1,MMP2
triamterene		chemical drug			3.81E-02	GPNMB,UPP1
NOTCH1		transcription regulator			3.83E-02	HEY1,IGFBP2,PROX1
cyclosporin A		biologic drug		-0.600	3.87E-02	CAMP (includes EG:12796),GPNMB,MMP2,SCD,UPP1
Collagen type I		complex			3.92E-02	MMP2,PLAU
Jnk		group			4.02E-02	MMP2,PLAU,VCAN
CSF2		cytokine		1.951	4.10E-02	MME,MMP2,TREM1,UPP1
cadmium		chemical toxicant			4.14E-02	MT1E,PLAU
SMARCB1		transcription regulator			4.15E-02	HEY1,IGFBP2,OAS1
Mup1 (includes others)		other			4.25E-02	SCD
Ccl6		cytokine			4.25E-02	MMP2
ETV5		transcription regulator			4.25E-02	MMP2
LTB4R		G-protein coupled receptor			4.25E-02	MMP2
PEA15		transporter			4.25E-02	CGA
LILRB1		transmembrane receptor			4.25E-02	MMP2
gallic acid		chemical - endogenous non-mammalian			4.25E-02	MMP2
TAPI-1		chemical - protease inhibitor			4.25E-02	MMP2
MAP2K6		kinase			4.36E-02	MMP2,PLAU
PRDM1		transcription regulator			4.36E-02	LGALS1,PROX1
AGN194204		chemical drug			4.41E-02	EMP1,LGALS1,SCD
ATF2		transcription regulator			4.48E-02	CGA,PLAU
sulindac sulfide		chemical drug			4.48E-02	KRT85,PLAU
Stat1-Stat2		complex			4.71E-02	OAS1
SIRT3		enzyme			4.71E-02	SCD
AURKA		kinase			4.71E-02	MMP2
miR-451 (and other miRNAs w/seed AACCGUU)		mature microRNA			4.71E-02	MMP2
STK4		kinase			4.71E-02	MMP2
AKR1B1		enzyme			4.71E-02	MMP2
MMP7		peptidase			4.71E-02	MMP2
GNRHR		G-protein coupled receptor			4.71E-02	CGA
zinc sulfate		chemical drug			4.71E-02	MT1E
Zn2+		chemical - endogenous mammalian			4.71E-02	MT1E
Cd2+		chemical toxicant			4.71E-02	MT1E
USF1		transcription regulator			4.71E-02	MT1E,SYNPO
diethylnitrosamine		chemical toxicant			4.83E-02	IGFBP2,MT1E
NFkB (complex)		complex	Activated	2.425	4.89E-02	CAMP (includes EG:12796),CGREF1,IGFBP2,KRT6B,MMP2,PLAU
APP		other		1.151	4.90E-02	ARC,IGFBP2,MME,MMP2,MT1E,PLAU,VCAN
